# Supplementary material for: Whole genome identification, molecular docking and expression analysis of enzymes involved in the selenomethionine cycle in Cardamine hupingshanensis
Source: BMC Plant Biol. 2024 Mar 19;24:199. doi: 10.1186/s12870-024-04898-9 (PMC10949594; doi:10.1186/s12870-024-04898-9)
Supplement: Supplementary file 1 — Additional file 1. Fig. S1. Multiplexed alignment of full sequences of MAT protein in C. hupingshanensis; Fig. S2. Multiplexed alignment of full sequences of COMT protein in C. hupingshanensis; Fig. S3. Multiplexed alignment of full sequences of SAHH protein in C. hupingshanensis; Fig. S4. Multiplexed alignment of full sequences of MTR protein in C. hupingshanensis; Fig. S5. Predicted 3D structures of ChMAT by the SWISS-MODEL server; Fig. S6. Predicted 3D structures of ChCOMT by the SWISS-MODEL server; Fig. S7. Predicted 3D structures of ChSAHH by the SWISS-MODEL server; Fig. S8. Predicted 3D structures of ChMTR by the SWISS-MODEL server;Fig. S9. Interactions of the binary 5-Methyltetrahydrofolate-ChMTR complex with SeHcys; Fig. S10. Interactions of the binary ATP-ChMAT complex with SeMet; Fig. S11. Interactions of the binary ChCOMT with SeAM; Fig. S12. Interactions of the binary ChSAHH with SeAH. [file 12870_2024_4898_MOESM1_ESM.xlsx]

## Sheet: Table S1
Table S1.The gene coding sequences and protein sequences of enzymes involved in the selenomethionine cycle
Gene name	Coding sequences	Protein sequences
ChMAT1-1	ATGGAGACTTTCCTATTCACATCTGAGTCTGTGAACGAGGGACACCCCGACAAGCTCTGTGACCAGATCTCTGATGCAGTCCTCGATGCCTGTCTTGAACAAGACCCTGACAGCAAAGTTGCTTGTGAGACATGTACCAAGACTAACATGGTCATGGTCTTTGGCGAGATCACTACCAAGGCTAAAGTTGACTACGAGAAGATTGTCCGTGACACCTGTCGCGCCATTGGATTTGTCTCTGATGATGTTGGTCTTGATGCCGACAACTGCAAAGTCCTTGTCAACATTGAAGAACAGAGCCCTGACATTGCCCAAGGAGTTCACGGTCACTTCACCAAGCGTCCTGAAGACATTGGAGCTGGTGACCAAGGCCACATGTTTGGTTACGCTACTGATGAA…	METFLFTSESVNEGHPDKLCDQISDAVLDACLEQDPDSKVACETCTKTNMVMVFGEITTK AKVDYEKIVRDTCRAIGFVSDDVGLDADNCKVLVNIEEQSPDIAQGVHGHFTKRPEDIGA GDQGHMFGYATDETPELMPLTHVLATKLGARLTEVRKNGTCAWLRPDGKTQVTVEYYNDK GAMVPIRVHTVLISTQHDETVTNDEIARDLKEHVIKPVIPEKYLDEKTIFHLNPSGRFVI GGPHGDAGLTGRKIIIDTYGGWGAHGGGAFSGKDPTKVDRSGAYIVRQAAKSIVANGMAR RALVQVSYAIGVPEPLSVFVDTYETGLIPDKEILKIVKESFDFRPGMMTINLDLKRGGNG RFLKTAAYGHFGRDDPDFTWEVVKSLKWDKPQA
ChMAT1-2	ATGGAGACTTTTCTATTCACATCTGAGTCTGTGAACGAGGGACACCCTGACAAGCTCTGTGACCAGATCTCTGATGCAGTCCTCGATGCCTGTCTTGAACAAGACCCTGACAGCAAAGTTGCTTGTGAAACATGTACCAAGACTAACATGGTCATGGTCTTTGGCGAGATCACTACCAAAGCTAAAGTTGACTACGAGAAGATTGTCCGTGACACCTGTCGCGCCATTGGATTTGTCTCTGCTGATGTTGGTCTTGATGCCGACAACTGCAAAGTCCTAGTCAACATTGAAGAACAGAGCCCTGACATTGCTCAAGGAGTTCATGGTCACTTCACCAAGCGTCCTGAAGACATTGGAGCCGGTGACCAAGGCCACATGTTTGGTTATGCTACTGATGAA…	METFLFTSESVNEGHPDKLCDQISDAVLDACLEQDPDSKVACETCTKTNMVMVFGEITTK AKVDYEKIVRDTCRAIGFVSADVGLDADNCKVLVNIEEQSPDIAQGVHGHFTKRPEDIGA GDQGHMFGYATDETPELMPLTHVLATKLGARLTEVRKNGTCAWLRPDGKTQVTVEYCNDK GAMVPIRVHTVLISTQHDETVTNDEIARDLKEHVIKPVIPEKYLDEKTIFHLNPSGRFVI GGPHGDAGLTGRKIIIDTYGGWGAHGGGAFSGKDPTKVDRSGAYIVRQAAKSIVANGMAR RAIVQVSYAIGVPEPLSVFVDTYETGLIPDKEILKIVKESFDFRPGMMTINLDLKRGGNG RFLKTAAYGHFGRDDPDFTWEVVKPLKWDKPQA
ChMAT2-1	ATGGAGACTTTCCTATTCACATCTGAGTCTGTGAACGAAGGACACCCAGACAAGCTATGC GACCAGATCTCTGATGCAGTCCTTGATGCCTGCCTTGAGCAAGACCCTGACAGCAAAGTT GCTTGTGAGACATGTACCAAGACCAACATGGTCATGGTCTTCGGTGAGATCACCACCAAG GCCACAATTGACTACGAGAAGATTGTCCGTGACACTTGCCGCTCCATTGGATTTATCTCT GATGATGTTGGTCTTGATGCTGACAAATGCAAAGTCCTTGTCAATATTGAACAACAGAGC CCTGACATTGCTCAAGGTGTTCACGGTCACTTCACCAAACGTCCTGAAGATATTGGAGCC GGTGACCAGGGACATATGTTTGGCTACGCCACT…	METFLFTSESVNEGHPDKLCDQISDAVLDACLEQDPDSKVACETCTKTNMVMVFGEITTK ATIDYEKIVRDTCRSIGFISDDVGLDADKCKVLVNIEQQSPDIAQGVHGHFTKRPEDIGA GDQGHMFGYATDETPELMPLSHVLATKIGARLTEVRKNGTCRWLRPDGKTQVTVEYYDDK GAMVPVRVHTVLISTQHDETVTNDEIARDLKEHVIKPIIPEKYLDDNTIFHLNPSGRFVI GGPHGDAGLTGRKIIIDTYGGWGAHGGGAFSGKDPTKVDRSGAYIVRQAAKSVVANGMAR RALVQVSYAIGVPEPLSVFVNTYGTGLIPDKEILKIVKESFDFRPGMMTINLDLKRGGNG RFLKTAAYGHFGRDDPDFTWEVVKPLKWDKPQA
ChMAT2-2	ATGGAGACTTTCCTATTCACATCTGAGTCTGTGAACGAAGGACACCCAGACAAGCTATGC GACCAGATCTCTGATGCAGTCCTTGATGCCTGCCTTGAGCAAGACCCTGACAGCAAAGTT GCTTGTGAGACATGTACCAAGACCAACATGGTCATGGTCTTCGGTGAGATCACCACCAAG GCCACAGTTGACTACGAGAAGATTGTCCGTGACACTTGCCGCTCCATTGGATTTATCTCT GATGATGTTGGTCTCGATGCTGACAAATGCAAAGTCCTTATCAACATTGAACAACAGAGC CCTGACATTGCTCAAGGTGTTCACGGTCACTTCACCAAACGCCCTGAAGATATTGGAGCC GGTGACCAGGGACACATGTTTGGTTACGCCACT…	METFLFTSESVNEGHPDKLCDQISDAVLDACLEQDPDSKVACETCTKTNMVMVFGEITTK ATVDYEKIVRDTCRSIGFISDDVGLDADKCKVLINIEQQSPDIAQGVHGHFTKRPEDIGA GDQGHMFGYATDETPELMPLSHVLATKIGARLTEVRKNGTCRWLRPDGKTQVTVEYYNDN GAMVPVRVHTVLISTQHDETVTNDEIARDLKEHVIKPIIPEKYLDDNTIFHLNPSGRFVI GGPHGDAGLTGRKIIIDTYGGWGAHGGGAFSGKDPTKVDRSGAYIVRQAAKSVVANGMAR RALVQVSYAIGVPEPLSVFVDTYGTGLIPDKEILKIVKESFDFRPGMMTINLDLKRGGNG RFLKTAAYGHFGRDDPDFTWEVVKPLKWDKPQA
ChMAT3-1	ATGGAAACGTTCCTATTCACCTCTGAATCCGTCAATGAAGGTCACCCAGACAAGCTTTGC GATCAAGTTTCTGACGCCATCCTCGATGCTTGTTTAGAGCAAGACCCTGAAAGCAAAGTG GCTTGTGAGACATGTACCAAGACTAACATGGTGATGGTGTTTGGTGAGATCACAACCTCT GCTAAAGTAGACTACGAGAAGATTGTTAGATCTACTTGCAGAGAGATTGGTTTCATCTCT GCTGATGTTGGTCTTGATGCTGATAAATGTAATGTCTTGGTTAACATTGAGCAACAAAGT CCTGACATTGCTCAAGGAGTTCATGGTCATTTGACTAAAAAGCCTGAAGATATTGGAGCT GGTGATCAGGGACATATGTTTGGTTACGCTACT…	METFLFTSESVNEGHPDKLCDQVSDAILDACLEQDPESKVACETCTKTNMVMVFGEITTS AKVDYEKIVRSTCREIGFISADVGLDADKCNVLVNIEQQSPDIAQGVHGHLTKKPEDIGA GDQGHMFGYATDETPELMPLTHVLATKLGAKLTEVRKNKTCPWLRPDGKTQVTVEYKNDG GAMIPIRVHTVLISTQHDETVTNDEIAADLKQHVIKPVIPAKYLDENTIFHLNPSGRFVI GGPHGDAGLTGRKIIIDTYGGWGAHGGGAFSGKDPTKVDRSGAYIVRQAAKSVVAAGLAR RCIVQVSYAIGVPEPLSVFVDTYKTGTIPDKEILVLIKEAFDFRPGMMAINLDLKRGGNF RFQKTAAYGHFGREDPDFTWEVIKPLKPKA
ChMAT3-2	ATGGAAACGTTCCTATTTACCTCTGAATCCGTCAATGAAGGTCACCCTGACAAGCTTTGC GATCAAGTTTCTGATGCCATCCTCGATGCTTGTTTAGAGCAAGACCCTGAAAGCAAAGTG GCTTGTGAGACATGTACCAAGACTAACATGGTGATGGTGTTTGGTGAGATCACAACCTCT GCTAAAGTAGACTACGAGAAGATTGTTAGATCCACTTGCAGAGAGATTGGTTTCATCTCT GCTGATGTTGGTCTTGATGCTGATAAATGTAATGTCTTGGTTAACATTGAGCAACAGAGT CCTGACATTGCTCAAGGAGTTCATGGTCACTTGACTAAAAAGCCTGAAGATATTGGAGCT GGTGATCAGGGACATATGTTTGGTTATGCTACT…	METFLFTSESVNEGHPDKLCDQVSDAILDACLEQDPESKVACETCTKTNMVMVFGEITTS AKVDYEKIVRSTCREIGFISADVGLDADKCNVLVNIEQQSPDIAQGVHGHLTKKPEDIGA GDQGHMFGYATDETPELMPLTHVLATKLGAKLTEVRKNKTCPWLRPDGKTQVTVEYKNDG GAMIPIRVHTVLISTQHDETVTNDEIAADLKQHVIKPVIPAKYLDENTIFHLNPSGRFVI GGPHGDAGLTGRKIIIDTYGGWGAHGGGAFSGKDPTKVDRSGAYIVRQAAKSVVAAGLAR RCIVQVSYAIGVPEPLSVFVDTYKTGTIPDKEILVLIKEAFDFRPGMMAINLDLKRGGNF RFQKTAAYGHFGREDPDFTWEVIKPLKPKA
ChMAT4	ATGGAATCTTTTTTGTTCACCTCTGAGTCCGTCAACGAAGGACATCCCGACAAGCTTTGC GATCAGATCTCCGACGCTATTCTCGATGCTTGCCTTGAACAAGACCCTGAGAGCAAAGTT GCTTGTGAGACTTGTACCAAGACTAACATGGTCATGGTCTTTGGCGAAATCACCACCAAG GCTAACATTGATTACGAGAAGATTGTTCGTAAAACTTGCCGTGAAATTGGATTTGTATCT GACGATGTTGGTCTAGACGCTGACAATTGCAAAGTCCTTGTCAACATTGAGCAACAAAGT CCTGACATTGCACAAGGTGTTCATGGTCATCTCACTAAGAAACCAGAGGAGATTGGAGCT GGTGATCAAGGTCACATGTTTGGTTACGCTACT…	MESFLFTSESVNEGHPDKLCDQISDAILDACLEQDPESKVACETCTKTNMVMVFGEITTK ANIDYEKIVRKTCREIGFVSDDVGLDADNCKVLVNIEQQSPDIAQGVHGHLTKKPEEIGA GDQGHMFGYATDETPELMPLSHVLATKLGAKLTEVRKNGTCPWLRPDGKTQVTVEYYNEN GAMVPVRVHTVLISTQHDETVTNDEIAADLKEHVIKPVIPEKYLDEKTIFHLNPSGRFVI GGPHGDAGLTGRKIIIDTYGGWGAHGGGAFSGKDPTKVDRSGAYIVRQAAKSIVASGLAR RCIVQVSYAIGVPEPLSVFVDSYGTGKIPDKEILEIVKESFDFRPGMISINLDLKRGGNG RFLKTAAYGHFGRDDADFTWEVVKPLKSNKVQA
ChCOMT1-1	ATGAACTCAACAACAGAGACAGAGATAACTCCGGTGCAAGTCACCGGCGACGAAACTAACTTTTTAGCAATGCAGCTAGCTAGCTGCTCCGTTCTTCCTATGGTTTTACAATCAGCTTTAGAGCTCGACCTTCTCGAGATCATAGCCAAGAACGCTTCTCCGATGTCTCCAGCTGATATCACTTCTCATCTCCCGACCAAAAACATGGAAGCTCCGGTCTTACTCGATCGTATCCTCCGGCTCCTTGCGGCTTACTCCATCCTCACTTGCTCTGTCCGTACGCTTTCAGGAGGCGATGGCATGGAACGGGTTTACGGGCTTGGTCTGGTTTGTAAATACTTAACCAAGAATGAAGACGGTGTCTCAGTTGCTCCTCTTTGTCTCATGAACCAAGACAGG…	MNSTTETEITPVQVTGDETNFLAMQLASCSVLPMVLQSALELDLLEIIAKNASPMSPADITSHLPTKNMEAPVLLDRILRLLAAYSILTCSVRTLSGGDGMERVYGLGLVCKYLTKNEDGVSVAPLCLMNQDRVFMESWYHLKDAVLDGGTPFNKAYGMSVLEYQRTDTRFNKVVNNGMSNHSTISMKKILETYKGFDGLTSLVDVGGATGATLKMIVSKYPNLKGINFDLPHVIKDAPSYTGIEHVGGDMFVSVPKGDAIFMKWICHGRCDERCLKILKNCHDAIPENGKVIVAECILPETIDSSLLTKQAFHVDGIMLAHSREGVERTEKEFEAMAKGSGFHGIKVVCNAFGIYII
ChCOMT1-2	ATGGGATCAAAATCGGAAAACAAAATAACTCCGGAGCAAGTCACTGACGATGAAGCTACCCTCTTCGCCATGCAGTTAACGACCGTCTCCGTTCTTCCGATGGCTTTGAAATCGTCTTTAGAGCTCGACCTTCTCGAGATCATGGCCAAGAACTCTTCTCCCATGTCTCCCTCTGAGATCGCTTCTCATCTTTCAACCAAAAACGATAAAGCTCCGGTCATGCTCGACCGTATACTCCGTCTTCTTGCGGCTTACTCCGTCCTCACTTGCTCCTTCCGTACACTTCCCGACGGAGATGGCTTCGAGAGGATTTATGGGCTTGCTCCGGTTTGCAAGTACTTAACCAAGAATGAGGACGGCGTTTCCCTCGCTGATTTTTGTCTCATGACCCAAGACAAA…	MGSKSENKITPEQVTDDEATLFAMQLTTVSVLPMALKSSLELDLLEIMAKNSSPMSPSEIASHLSTKNDKAPVMLDRILRLLAAYSVLTCSFRTLPDGDGFERIYGLAPVCKYLTKNEDGVSLADFCLMTQDKGAMECWYYLTDAVLEGGIPFNKAYGMGLFEDLGTDPSFNKVFNNAMANYSTIILKKILETYKGFDGLTSLVDVGGGIGASLKMIVSKYPNIKGINFDLPHVINEAPSYPGIDHVGGDMFVSVPNGDAIFMKSTCHDWSDERCIELLKHCYKALPDNGKVIVADCILPEIADSSSLSKVVTNLDCLMLANCSGGKERTKKEFEALARESGFKGIQVICQAFGVCIIEFLKQI
ChCOMT1-3	ATGGGGACAAATGCGGAGACACAGATAACTCCGGAGAAAGTCACTGACGATGAAGCTGCCCTCTTCGCCATGCAGTTAACGACCGCCTCCGTTCTTCCGATGGCTTTGAAATCGGCGATAGAGCTCGACCTTCTCGAGATCATGGCCAAGAACTCTTCTCCCATGTCTCCTTTTGAGATTGCTATCTTTCAACCAAAAACGTCAAAGCTTCAGTCATGCTCGACCGTATCCTCCGTCTTCTGGCGGCTTACTCCGTCCTCACTTGCTCCGTCCGTATACTTCCCGGCGGTGAAGATGGCGTCGAGCGGATTTATTGGCTTGCTCCGGTACCATTTGACAGATGCCGTTCTTGAAGGTGGGATCCCATTCAACATGGCTTTTAGTATGGGCGTGTACGAA…	MGTNAETQITPEKVTDDEAALFAMQLTTASVLPMALKSAIELDLLEIMAKNSSPMSPFEIAIFQPKTSKLQSCSTVSSVFWRLTPSSLAPSVYFPAVKMASSGFIGLLRYHLTDAVLEGGIPFNMAFSMGVYEYMETDPRFNKVFNNAMANHSTIIMKKILETYKGFDGLTSLVDVGGGIEASLKMIVSKYPNIKGINFDLPHVINDAPLYPGIDHVGGDMFTAFHDWCNEHCVELLKNFYKALPDNGKVILPDFMLPEIADSSPRSKVVTHLDCLVLANNSGGKERTRKEFEALAKLRVWLQGNPSYLQRLLCLYHRISQADLKRPF
ChCOMT1-4	ATGGGTTCAACGGCGGAGACACAGCTAACTCCGGTGCAAGTCACCGACGACGAAGCTGCTCTCTTCGCTATGCAACTAGCCAGTGCCTCGGTTCTTCCGATGGCTTTAAAATCGGCTTTAGAGCTCGACCTTCTTGAGATCATGGCCAAGAACTCATCTCCTATGTCTCCATCTGAGATCGCTTCTCATCTTCCAACAACAAACCCTGAAGCTCCGGTCATGCTCGACCGTATCCTCCGTCTTCTTGCGTCTTACTCCGTCCTCACCTGCTCTGCCCGGACACTTCTCGGTGACGCCGTCGAGAGGATTTACGGGCTTGGTCCGGTTTGTAAATATTTGACCAAGAACGAAGATGGTGTTTCTATTGCTGCTCTTTGTCTCATGAACCAAGATAAAGTT…	MGSTAETQLTPVQVTDDEAALFAMQLASASVLPMALKSALELDLLEIMAKNSSPMSPSEIASHLPTTNPEAPVMLDRILRLLASYSVLTCSARTLLGDAVERIYGLGPVCKYLTKNEDGVSIAALCLMNQDKVLMESWYHLKDAILDGGIPFSKAYGMSAFEYHGTDPRFNKVFNNGMSNHSTITMKKILETYKGFESLTSLVDVGGGIGATLSMIVSKYPNLKGINFDLSHVISDAPSYPGIEHIGGDMFVSVPKGDAIFMKWICHDWSDEHCVKFLKNCYKALPEDGKVILAECILPETPDSSLSTKQVVHVDCIMLAHNPGGKERTEKEFEALAKGSGFKGIKVVCDAFGVHLIELLKKL
ChCOMT1-5	ATGGGATCTTTGGCTGAAACACAGATCACTCCGGCTAAAATTTCTGACGAAGAGGCCAACCTCTTTGCCATGCAGCTCGCTGGTGCCACCGTGCTTCCGATGGTTCTGACATCGGCCTTAGAGCTAGACCTGCTCGAGATCATATCCAAGAACTCCGGTCTCGCTGGTGGTCAACTGTCGCCATCGGAGATAGCTTCCCATCTTCCAACCGAAAACCCTGATGCTCCTGTCATGGTTGACCGGATCCTCAGGTTGCTTGCGGCTTACTCCATCTTGACCTGCTCTGTCCGAAAGCTTCCTGATGGCAGCTTGGAGCGTTTATACGGACTGGGACCAGTCTGCAAGTACCTGACTAAGAACGAACACGGAGTCTCGCTCGCGGCACTTTGTCATTTAAAT…	MGSLAETQITPAKISDEEANLFAMQLAGATVLPMVLTSALELDLLEIISKNSGLAGGQLSPSEIASHLPTENPDAPVMVDRILRLLAAYSILTCSVRKLPDGSLERLYGLGPVCKYLTKNEHGVSLAALCHLNRDRVFMESWYHLKDAVLEGGVPFDKAFGMDAFEYQGADPRFNKVFNNGMSNHTTIVMTKILETYKGFEGLSSLVDVGGGIGVTLRMIVSKHPHIKGILYDLSHVIEEAVSYPGIEHIGGDMFVNVPKADAIFMKWICHDWSDQHCLKFLKNCYEALPDNGKVIVAESILPVVPDSSLLTKEVVHMDCLMLAHNPGGKERTKEEFEALAKDSGFQGFQVVCKAFGTHIMEFLKKI
ChCOMT1-6	GCGTTAGAGCTAGACCTGCTCGAGATCATATCCAAGAATTCCGGTATCGCTGGTGGTCAACTATCGCCATCGGAGATAGCTTCCCATCTTCCAACCAAGAACCCTGATGCTCCTGTCATGGTTGACCGGATCCTCAGGTTGCTTGCGGCTTACTCCATCTTGACCTGCTCTATCCGTAAGCTTCCTGATGGCAGCGTGGAGCGTTTATACGGACTAGGACCAGTCTGCAAGTACCTGACTAAGAACGAACACGGAGTCTCGCTCGCGGCACTTTGTCATTTAAACAGAGACAGAGTCTTCATGGAGAGCTGGTACCATTTGAAAGATGCAGTTCTTGAAGGTGGGGTCCCATTCGACAAAGCATTTGGTATGGACGCTTTCAAGTACCAGGGGACCGAC…	MESKAETQITPAKISDEEANLFAMQLAGATVLPMVLTSALELDLLEIISKNSGIAGGQLSPSEIASHLPTKNPDAPVMVDRILRLLAAYSILTCSIRKLPDGSVERLYGLGPVCKYLTKNEHGVSLAALCHLNRDRVFMESWYHLKDAVLEGGVPFDKAFGMDAFKYQGTDPRFNKVFNNGMSNHTTIVMTKILETYKGFEGLTSLVDVGGGTGVTLRMIVSKHPHIKGILYDLSHVIEEAMFQCLKTESEIDGLLNDSGIEHIGGDMFVNVPKADAIFMKWICHDWSDQHCLKFLKNCYEALPDNGKVIVAESILPVVPDSSLRTKEVVHMDCLMLAHNPGGKERTEEEFEALAKDSGFQGFQVVCKAFGTHIMEFLKKI
ChCOMT1-7	ATGGGATCAAGATCGGAAAACCAGCTGATGACTCCGGAGCAAATCACCGACAATGAAGCTACCCTCTTCGCCATGCAGTTAACGAGCGCCTCCGTTCTTCCGATGGCTTTGAAATCGGCTTTAGAGCTCAACCTTCTCGAGATCATGGCCAAGAACTCTACTCCCATGTCTCCGTCTGAGATCGCTTCTCATCTTTCAACTAAAAACGTCAAAGCTCCGGTCATGCTTGACCGTATCCTCCGTCTTCTTGCGGCTTACTCCGTCCTCACTTGCTCCGTCCGTGCACTTCCCGGCGGCGGAGATGGCGTCGAGAGGATTTATGGACTTGCTCCGGTTTTCAAGTACTTGACCAAGAACGACGACGGCGTTTCCCTTGCTGATCTTTGTCTCATGGCCCAA…	MGSRSENQLMTPEQITDNEATLFAMQLTSASVLPMALKSALELNLLEIMAKNSTPMSPSEIASHLSTKNVKAPVMLDRILRLLAAYSVLTCSVRALPGGGDGVERIYGLAPVFKYLTKNDDGVSLADLCLMAQDKGVMECWYHLKEAVLEGGIPFNKAYGMGLFEYLGTDPSFNNAMANYSTLIMKKILETYKGFDGLTSLVDVGGGIGASLKIIISKYPNIKGINFDLPHVIDDAPSYPGIDHVGGDMFVSVPKGDTIFMKHFYKALPDNGKVILAEYILPEIVDSSPLSKVVTHLDCLVLANCSGGKERTKKEFEALARESGFKGIQVICKAFGVYIIEFLKQI
ChCOMT1-8	ATGGGTTCAACGGCGGAGACACAGCTAACTCCGGTGCAAGTCACCGACGACGAAGCTGCCCTCTTCGCTATGCAACTAGCCAGTGCCTCGGTTCTTCCGATGGCTTTAAAATCGGCTTTAGAGCTCGACCTTCTTGAGATCATGGCCAAGAACTCTTCTCCTATGTCTCCATCTGAGATCGCTTCTCATCTTCCGACCAAAAACCCTGAAGCTCCGGTCATGCTCGATCGTATCCTCCGTCTTCTTGCGTCTTACTCCGTCCTCACCTGCTCTGCCCGGACAGTACTTCCCGGTGACGCCATCGAGCGGATTTACGGGCTTGGTCCGGTTTGTAAATATTTGACCAAGAACGAAGATGGTGTTTCTATTGCTGCTCTTTGTCTCATGAACCAAGATAAA…	MGSTAETQLTPVQVTDDEAALFAMQLASASVLPMALKSALELDLLEIMAKNSSPMSPSEIASHLPTKNPEAPVMLDRILRLLASYSVLTCSARTVLPGDAIERIYGLGPVCKYLTKNEDGVSIAALCLMNQDKVLMESWYHLKDAILDGGIPFNKAYGMSAFEYHGTDPRFNKVFNNGMSNHSTITMKKILETYKGFESLTSLVDVGGGIGATLKMIVSKYPNLKGINFDLPHVIEDAPSYPGIEHVGGDMFVSVPKGDAIFMKWICHDWSDEHCVRFLKNCYEALPEDGKVILAECILPETPDSSLSTKQVVHVDCIMLAHNPGGKERTEKEFEALAKGSGFKGIKVVCDAFGVHLIELLKKM
ChCOMT2	ATGATGATCACAAAACGTGATGGAAAGTCTCTGGCTCCTTTGTTTCTCGTGGAAACAAGTCTTGATCTGCTCGCTCCATGGTTGAAATTGAGCTCCGTCGTTTCTTCTCCGGTCAATGGTGATAATCTGTGCCATAGCGAGCTGTTCAACGAGGCCATGGCTTGTGATGCAAGGCGCGTAGTGCCACATGTAGCCGAAGCCTGTCACGACTTGTTTGACGGCGTGGTTACAGTCGTTGACGTAGGAGGCCGTACCGGAGAGACGATGGGAATACTTGTAAAGGAGTTTCCTTGGATCAAGGGAATTAATTTTGATCTTCCTCATGTTGTTGAAGCTATTCAAGTCTTGGACGGTGTTGAGAATGTTGGGGGCGATATGTTTGAATCTATTCTCGCATGC…	MMITKRDGKSLAPLFLVETSLDLLAPWLKLSSVVSSPVNGDNLCHSELFNEAMACDARRVVPHVAEACHDLFDGVVTVVDVGGRTGETMGILVKEFPWIKGINFDLPHVVEAIQVLDGVENVGGDMFESILACDAVIIKNCKEAVPSNVGKVLIVECVIGEKNKTMLVEERDEKLEHVRLQLDMVMMVHTSTGKERTLKEWDFVLTEAGFARYEVRDIDDIQCVIIAYRS
ChCOMT3	ATGAATTATCTAAACAACTCCGGAGGATCTTCTTCAAGCGAAGAAGAAGATATGTTATTAACCATACAAATAGCTGGGCTAAACCTCGTCCCTTACGTTGTAAGAACTGCTAGAGATCTAGATTTGTTCGAGACTATGGGTAAGGCCACACCCTTAGGGACCCATCTCTCACCGTCGGATTTGGCTTCCACGGCTGCGCCGAAAAATCCCGATGCTCCAATGATGATTGATCGATTGCTACGTTTCCTTGTGGCATATTCGGTGTGCACGTGTAAGCTGGTCAAGGACGAAGCAGGAAGAGAGTTTAGAGTATACGGATTAGGGAGAGTTGGAAAGAAGTTGATTAAGGATGAAGATGGATTTTCAATTGCGCCTTATGTGCTACAAAACACTACTAAA…	MNYLNNSGGSSSSEEEDMLLTIQIAGLNLVPYVVRTARDLDLFETMGKATPLGTHLSPSDLASTAAPKNPDAPMMIDRLLRFLVAYSVCTCKLVKDEAGREFRVYGLGRVGKKLIKDEDGFSIAPYVLQNTTKAKGGVWSYLTESIQEGGASAWERAKGELVFEYMKENEKAKKSFTESMMNHTSIVMKKILQNYDGFEGMTHLVDVGGCLGSNLAQIVSKFQHIKGVNFDLPHNVKIAPKIHGVEHIGGDMFDEIPRGQAILMKWILHDWSDEQCVEILKNCKKAIPEDGIVIVIEMIVPLEVSDTDLATKNTLCLDLKMMGITRGGKERTKEEFEDLAMKAGFKVPKIIYGAYSYWILEFYPN
ChCOMT4	ATGGCAAACCATCTTCCACATTCCTTAACCACTTTTCCTAAACCGGATCTAATCAAAGAAGAACAACAATTGGACGAAGATACGGTGAGCTTGCAAGCGGAGAAGATCTTGTATACAATGGCCTTCCCCATGGTTTTCAAAGCTGCATTAGAGCTTGGCGTCATCGAAACAATCGCTGCCGTAGATGACGGCGTGTGGCTTTCGCCTTCCGAGATAGCATTTGGTCTCCCAACTAAGCCTACCAACCCGGAGGCACCGGTACTGCTCGACCGGATGCTGGTTTTACTGGCCAGCCACTCAATCTTGAAGTGCCGTATAGTAGAAACCAGTTCAAGAAAGACTGAGAGAATCTATGCAGCTGAGCCGATTTGCAGGTTTTTCTTGAACCGTGGAGACGGC…	MANHLPHSLTTFPKPDLIKEEQQLDEDTVSLQAEKILYTMAFPMVFKAALELGVIETIAAVDDGVWLSPSEIAFGLPTKPTNPEAPVLLDRMLVLLASHSILKCRIVETSSRKTERIYAAEPICRFFLNRGDGSGSLASSLMLTLSEVHFKTWTHLKDVILEGKNAFSSAYGMRLFEYIGSNKEFAKLFNRAMSEDSTLTMKVLEVYKGFKDVSILVDVGGGIGTIIGLVTSKYPHIQGINFDLGSVLVHVPHYPGTPLIKL
ChCOMT5-1	ATGGTGAGCTTGCATGCGGAGAGTATCGTCAACTCTGTGGCTTTCCCAATGGTTCTCAAAGCCGCTTTGGAGCTTGGTGTCATCGACACGATCGCTGCTGCAGGAAACGACACGTGGATCTCACCGTACGAGATAGCGCTCAGTCTCCCAGCCAAACCCACCAACCCGGAGGCGCCGGTTTTGCTCGACCGGATGCTACGCTTACTCGTCAGCCACTCGATCTTGAAATGCCGTATGGTTGAAATCAGAGACAACGATCGAACCGGACAGATCGAGAGAGTGTATGCTGCCGAACCAGTTTGCAAGTTTTTCTTGAAAGATAGTGACGGCTCTGGTTCTCTCGTGTCTCTTTTCATGTTGCTCCAAAGCCACGTGTTTTTCAAGACTTGGACAAATCTT…	MVSLHAESIVNSVAFPMVLKAALELGVIDTIAAAGNDTWISPYEIALSLPAKPTNPEAPVLLDRMLRLLVSHSILKCRMVEIRDNDRTGQIERVYAAEPVCKFFLKDSDGSGSLVSLFMLLQSHVFFKTWTNLKDVILEGKDAFSSAHGMRLFEYIGSDEPFAEVFDRAMSEPSTLIMKKVLEVYRGFEDVNTLVDVGGTGTVLGLVTSMYPHIKGVNFDLAQVLTHAPFYPGVEHVSGDMFIEVPKGDAVFMKWILHDWTDEHCIKILKNCWKSLSEKGKVIIVDMITPMEPKRGDLSSNIVFAMDLLMLTQCSGGKERSLLQFENLALASGFLRCEVICFAYSYFVIEFYK
ChCOMT5-2	ATGTCAAACAATCTTCAAGATGCCTTAACCACTTACCCTAAACCGGTTTTAACCAAAGAAGAACAAGAACTGGAAGAGAAAATGGTGAGCTTGCAAGCAGAGAGTATCGTGAACTCTGTGGCTTTCCCAATGGTTCTCAAAGCCGCTTTGGAGCTTGGTGTCATCGACACGATCGCTGCTGCAGGAAACGACATGTGGCTCTCACCGTACGAGATAGCGCTCAGTCTCCCAGCCAAACCCACCAACCCGGAGGCGCCGGTTCTGCTGGACTGGATGCTACGTTTACTCGTCAGCCACTCGATCTTGAAGTGCCGTATGGGTGAAATCAGAGAAAATGGTCTAACCGGACAGATCGAGAAAGTATATGCTGCCGAACCGGTTTGCAAGTTTTTCTTGAAA…	MSNNLQDALTTYPKPVLTKEEQELEEKMVSLQAESIVNSVAFPMVLKAALELGVIDTIAAAGNDMWLSPYEIALSLPAKPTNPEAPVLLDWMLRLLVSHSILKCRMGEIRENGLTGQIEKVYAAEPVCKFFLKDSDGSGSLVSLFMLLQSQVFFKTWTNLKDVILEGKDALSSAHGMRLFEYIGSDKPFAEVFDRAMSEPSTLIMKKVLEVYRGFEDVNTLVNVGGGTGTVLGLVTSKYPHIKGVNFDLAQVLTHAPFYPGVEHISGDMFIEVPKEDAIFMKWILHDWTDEHCIKILKNCWKSLPEKGKVIIVEMITPMEPKRCDLSANTVFAMDLLMLTLCSGGKERSLSQFENLAFGSGFVRCDIISLAYSYSVIEFHK
ChCOMT7	ATGGGACACCTAGTTCCTCAAATTCCTCAAACCGGTGATGATGATGATGATACCGAGCTTGGTTTGGCGGCGGTGAGGCTAGCCAATTGCGCAGCCTACCCGATGGTTTTCAAAGCCGCCGTCGAGCTCGGTGTCATTGACATTCTCTACGCAGCTACTCGTGCTGATGTCACTGGATCCGGTCCGTTCCTCACACCTTCTGAGATAACGACTCGGCTTCCCACAAAGCCTAGTAACCCTGAAGCACCGGCTCTGTTGGACCGTATGCTTCTTTTACTCGCTAGCTACTCTATGGTTAAGTGCCAAGTCGTAGAAGGTAAGAGAGTTTTCAAAGCCGAGCCGATTTGTCGCTACTTCTTGAAAGATAATGTTGATCAAGAATTGGGAACACTTGCTTCT…	MGHLVPQIPQTGDDDDDTELGLAAVRLANCAAYPMVFKAAVELGVIDILYAATRADVTGSGPFLTPSEITTRLPTKPSNPEAPALLDRMLLLLASYSMVKCQVVEGKRVFKAEPICRYFLKDNVDQELGTLASQLVVTLDTVFLNTWAQLKDVVLEGGVAFGRANGGLKLFDYISKDERLSKLFNRTGFSVGVLKKFLQVYRGFEGVNVLVDVGGGVGDTLGFITSKYPNIKGINFDITCALTQAPSYPNVEHVAGDMFVDVPKGDAIILKRILHDWTDEDCEKILKNCWKSLPENGKVIIMEVVTPDETEIGDVQSNIAFDMDLLMLTQLSGGKERSRAEYEAMAANAGFVHCNFVCRAYHLWVIEFSK
ChCOMT8	ATGGAGGACGAAAGCTCAGAGACTAGTAACAAAGCTCGTCTAGCCATTATGGAGCTCGCTAACATGATTAGCGTTCCCATGTCCCTCAACGCCGCCGTGCGATTAGGCATCGCAGACGCTATTTGGAACGACGGAACCAACTCCCCTATCTCCGCCGCCGAGATCCTCCCTCGTCTCCTTCTCCCATCTCACACTAACATCGGCGGCGATCCCGAGAATCTCCAACGTATACTTCGCATGCTCACAAGCTACGGCGTCTTCTCCGAACACCTCTCCGGATCCACCGACAGGAAGTACTCTCTCACTGATGTCGGGAAAACACTCGTCACCGACTCTAGTGGCCTCTCTTACGCCGCCTACGTCCTCCAGCACCACCAGGAGGCGTTGATGAGAGCATGG…	MEDESSETSNKARLAIMELANMISVPMSLNAAVRLGIADAIWNDGTNSPISAAEILPRLLLPSHTNIGGDPENLQRILRMLTSYGVFSEHLSGSTDRKYSLTDVGKTLVTDSSGLSYAAYVLQHHQEALMRAWPLVHTAVVEPDTEPYVKANGEAAYEQYGKSEEMNGLMQKAMSGVSVPFMKAILNGYDGFKSVEHLVDVGGSAGDCLRMILEQFPNVQGGINFDLPEVVAKAPNIPGVTHMGGDMFQSVPIGDAIFMKWVLTTWTDEECKQIMKNCYNALPVGGKLIACEPVLPEETDDSHRTRALLEGDIFVMTIYRTKGKHRTEEEFKELGLAAGFPTFRPFYIDYFYTILEFQK
ChCOMT9-1	ATGGGATACCTTTTAGAAGAAACCCTAAGCTCTAACCCTAAATCTCCAAATGTTATTGATGAAGATAACGAGTTGGGTTTGATGGCCGTGAGACTTGCAAATGCTGCCGCCTTTCCAATGGTTCTCAAAGCTACCCTTGAGCTCGGTGTTTTTGACACTCTCTACGCCGAAGCCGCTCACACCGACTCGTTCCTCTCACCGTCTGAGATAGCGACTAAGCTACCAACTACGCCTCGTAACCCTGAGGCGCCGGTTTTGTTGGACAGGATGCTTCGTTTACTTGCTAGCTACTCCATGGTTAAGTCTGGTTTGGTCACAGCCGGAAAGGGCGAGAGGGGCTACAGAGCCGAGCCGATTTGCAGGTTTTTTTTGAAGGATAATATCCAAGATATGGGATCC…	MGYLLEETLSSNPKSPNVIDEDNELGLMAVRLANAAAFPMVLKATLELGVFDTLYAEAAHTDSFLSPSEIATKLPTTPRNPEAPVLLDRMLRLLASYSMVKSGLVTAGKGERGYRAEPICRFFLKDNIQDMGSLASQVIVNFDSVFLNTWAQLKVVVLEGGDAFGRAHGGMKLFDYMGTDERFSKLFNQTGFTIAVVKKALEVYEGFKGVNVLVDVGGGVGNTLGVVTSKYPNIKGINFDLPCALAQAPSYPGVEHVAGDMFVDIPTGDAMILKRILHDWTDEDCVKILKNCWKSLPDNGKVVVIEMVTPDSAESGDINSNIAFDMDMLMFTQCSGGKERSRAEFEALAAASGFNHCKFVCPAYHCWIIEFCKGNV
ChCOMT9-2	ATGGGATACCTTTTCGAAGAAACCTTAAGCTCAAACCCTAAAACACCAATTGTTATTGATGATGATAACGAGTTGGGTTTGATGGCCGTTAGAATTGCCAATGCTGCCGCCTTTCCAATGGTTCTCAAAGCTGCTCTTGAGCTCGGTGTTTTTGACACTCTCTACGCTGAAGCTGCTCGCTCCCACTTGTTCCTCTCACCGTCTGAGATAGCGAGTAAGCTACCAACTACGCCTCGTAACCCTGAGGCGCCAGTTTTGTTGGACCGCATGCTCCGTTTACTTGCTAGCTACTCAATGGTCAAGTGCGGTACAGTCTCAGCCGGAAAGGGCAGGAGGGTGTATAGAGCCGAGCCGATTTGTAGGTTCTTCTTGAAGGATAACATTCAAGCTATTGGGTCC…	MGYLFEETLSSNPKTPIVIDDDNELGLMAVRIANAAAFPMVLKAALELGVFDTLYAEAARSHLFLSPSEIASKLPTTPRNPEAPVLLDRMLRLLASYSMVKCGTVSAGKGRRVYRAEPICRFFLKDNIQAIGSLASQVIVNFDSVFLNTWAQLKDVVLEGGDAFGRAHGGMKLFDYMGTDERFSKLFNQTGFTIAVVKKALEVYQGFKGVNVLVDVGGGVGNTLGVVTSKYPNIKGINFDLPCALAQAPSYPGVEHVAGDMFVDVPTGDAMILKRILHDWTDEDCVKILKNCWKSLPTNGKVVVIELVTPDNAENGDINANIAFDMDMLMFTQCSGGKERSRAEFEALAAASGFNHCKFVCRAYHCWIIEFCKENV
ChCOMT9-3	ATGGGATACCTTTTTGAAGAAACCCTAAGCTCTAACCCTAAATCTCCAAATGTTATTGATGAAGATAACGAGTTGGGTTTGATGGCTGTTAGAATTGCCAATGCTGCCGCCTTTCCAATGGTTCTCAAAGCTGCCCTAGAGCTCGGTGTCTTTGACACTCTCTACTCCGAAGCCTCTCGCACCGATTTGTTCCTCTCACCATCTGAGATAGCGAGTAAGCTACCAACTACGCCTCGTAACCCTGATGCGCCGGTTTTGTTGGACAGGATGCTTCGTTTACTTGCTAGCTACTCCATGGTTAAGTCTGGTTTGGTCACAGCCGGAAAGGGCGAGAGGGGCTACAGAGCCGAGCCGATTTGTAGGTTTTTCTTGAAGGATAACATCCAAGATATGGGATCC…	MGYLFEETLSSNPKSPNVIDEDNELGLMAVRIANAAAFPMVLKAALELGVFDTLYSEASRTDLFLSPSEIASKLPTTPRNPDAPVLLDRMLRLLASYSMVKSGLVTAGKGERGYRAEPICRFFLKDNIQDMGSLASQVIVNFDSVFLNTWAQLKDVVLEGGDAFGRAHGGMKLFDYMGTDERFSKLFNQTGFTIAVVKKALEVYQGFKGVNVLVDVGGGVGNTLGVVTSKYPNIKGINFDLPCALAQAPSYPGVEHVAGDMFVDVPTGDAMILKRILHDWTDEDCVKILKNCWKSLPANGKVVVIELVTPDTAESGDINSNIAFDMDMLMFTQCSGGKERSRAEFEALAAASGFNHCKFVCPAYHCWIIEFCKGNV
ChCOMT9-4	ATGGGATACCTTTTTGAAGAAACCTTAAGTTCTAACCCTAAAACACCAATTGTTATTGATGATGATAATGAGTTGGGTTTGATGGCAGTTAGAATTGCCAATGCTGCCGCCTTTCCAATGGTTCTCAAAGCTGCCATTGAGCTCGGTGTTTTTGACACTCTCTACTCCGAAGCCTCTCGCACTGACTCGTTCCTCTCACCGTCTGAGATAGCGAGTAAGCTACCAACTACGCCTCGTAACCCTGAGGCGCCGGTTTTGTTGGACCGGATGCTCCGTTTACTTGCTAGCTACTCAATGGTCAAGTGCGGTACAGTCTCAACCGGAAAGGGCGGGAGGGTCTATAGAGCCGAGCCTATTTGCAGATTCTTCTTGAAGAATAACATTCAAGATATGGGATCT…	MGYLFEETLSSNPKTPIVIDDDNELGLMAVRIANAAAFPMVLKAAIELGVFDTLYSEASRTDSFLSPSEIASKLPTTPRNPEAPVLLDRMLRLLASYSMVKCGTVSTGKGGRVYRAEPICRFFLKNNIQDMGSLASQVIVNVDSVFLNTWAQLKDVVLEGGDAFGRAHGGMKLFDYMGTDERFSKLFNQTGFTIAVVKKALEVYQGFKGVNVLVDVGGGVGNTLGVVTSKYPNIKGINFDLTCALAQAPSYPGVEHVAGDMFVDVPTGDAMILKRILHDWTDEDCVKILKNCWKSLPENGKVVVIELVTPDDAENGDINANIAFDMDMLMFTQCSGGKERSRAEFEVLAAASGFNHCKFVCRAYHCWIIELCK
ChCOMT12-1	ATGGTTCTAAAGACAGCCATAGATCTTGGTCTTTTCGACATATTAGCCCAATCTGGCTCTTCTTCTTCCCTCTCTGCTTCTCAGATCGTGTCTCTCTTGTCTATCACATGCTCTGTTTCCACTGACCACGGTGAGCCATGTGTAGTCTATGGCTTAGCACCTGTTGCCAAGTACTTCACCGAGAACCAAGAAGGAGGTGGCTCGTTGGCTCCGTTGGTGAATTTGTTTCAAGACAAGATCGTGATTGATATGTGGTACAACCTTAAAGATTCTGTTCTCGAAGGAGGGCTTCCATTCAACAAGACTCATGGTTCAAGCGCGGTTGAATTGGTGGGTAGAGATTTAAGATTCAGAGAAGTGTTCCAAAGCTCAATGAGAGGTTTCAATGAAGTTTTCATG…	MVLKTAIDLGLFDILAQSGSSSSLSASQIVSLLSITCSVSTDHGEPCVVYGLAPVAKYFTENQEGGGSLAPLVNLFQDKIVIDMWYNLKDSVLEGGLPFNKTHGSSAVELVGRDLRFREVFQSSMRGFNEVFMEDFLKNCNGFDGVKSLVDVGGGDGYLLSKIISKHPHIIKAINFDLPSIINTSSASPGIESVAGDMFTNIRKGEAIFMKWMLHSWDDEHCVKILSNCYQSLPSNGKVIVIYHGNPRFTTRHFLRQKLVSV
ChCOMT12-2	ATGGAAGAACAAAACCTATCCTTGTATGCAATGACCTTATCGAGCTCCTCTGTTCTTCCCATGGTTCTGAAGACAGCCATAGATCTTGGTCTTTTCGACATATTAGCCGAGTCTGTCTCTTCTTCTTCCCTCTCTGCTTCTCAGATCGTGTCTCTCTTGTCTAGTAAAACAAAACAACCTCATGATTCAAGCTTGGTCAATCGGATTCTTCGGTTTCTTGCGAGCTACTCCATAGTCACATGCTCTGTTTCCACTGATTACGGTGAGCCATGTGTGGTATATGGCTTAGCACCTGTTGCCAAGTACTTCACCAAGAACCAAGAAGGAGGTGGCTCGTTGGCTCCGTTGGTGAATTTGTTTCAAGACAAGATCGTGATTGATATGTGGTACAACCTTAAA…	MEEQNLSLYAMTLSSSSVLPMVLKTAIDLGLFDILAESVSSSSLSASQIVSLLSSKTKQPHDSSLVNRILRFLASYSIVTCSVSTDYGEPCVVYGLAPVAKYFTKNQEGGGSLAPLVNLFQDKIVIDMWYNLKDSVLEGGLPFNKTHGSSAVELVGRDTRFREVFQSSMRGFNEVFMEEFLNNYIGFNGVKSLVDVGGGDGSILSRIISKHPHIIKAINFDLPSIINTSSASPGIENVAGDMFTNIPKGEAIFMKWMLHSWDDEHCVKILSNCYQSLPPNGKVIVIDMVIPELPGDALLDKSLFQFELFMMNMNPSGKERTKREFETLARLAGFSNVQVPFTSLCFSVVEFHKN
ChCOMT13	ATGGGATACCTTTTCGAAGAAACCTTAAGCTCAAACCCTAAAACACCAATTGTTATTGATGATGATAACGAGTTGGGTTTGATGGCCGTTAGAATTGCCAATGCTGCCGCCTTTCCAATGGTTCTCAAAGCTGCCCTTGAGCTCGGTGTTTTTGACACTCTCTACGCCGAAGCCTCTCGCTCCGACTCGTTCCTCTCACCGTCTGAGATAGCGAGTAAGCTACCAACTACGCCTCGTAACCCTGATGCGCCGGTTTTGTTGGACCGGATGCTCCGTTTACTTGCTAGCTACTCTATGGTTAAGTGCGGTACAGTCTCATCCGGAAAGGGCGGGAGGTTGTATAGAGCTGAGCCTATTTGCAGGTTCTTCTTGAAGGATAACATTCAAGATATTGGGTCC…	MGYLFEETLSSNPKTPIVIDDDNELGLMAVRIANAAAFPMVLKAALELGVFDTLYAEASRSDSFLSPSEIASKLPTTPRNPDAPVLLDRMLRLLASYSMVKCGTVSSGKGGRLYRAEPICRFFLKDNIQDIGSLASQVIVNFDSVFLNTCKLFNQTGFTIAVVKKALEVYQGFKGVNVLVDVGGGVGNTLGVVTSKYPNIKGINFDLPCALAQAPSYPGVEHVAGDMFVDVPTGDAMILKRILHDWTDEDCIKILKNCWKSLPKNGKVVVIELVTPDNAENGDINANIAFDMDMLMFTQCSGGKERSRAEFEALAAASGFTHCKFVCRAYHCWIIEFCKENV
ChCOMT16-1	ATGGCGACCGGTTTAGCTTTCAATCGCTGTTCGATTTCGGTATGTAAAACGGCCGATATTTTACTTAACCGGCCAACGGTCTCAGTCGTCAGGAGTTTGAAATTCAGTCGCCGGCTTATCAGAAACTGCTCGATCGCTGCGGCTGCTCCGTTTGTTGTGGCTGAAGACGAGAAGTACGGTAACAAACAGGTTATCAGTCTCACTCCTCGCCTTTACGACTATGTCCTCTCCAACGTTCGCGAGCCTAAGATTTTGAGGCAACTTCGAGAAGAGACTGCTAAAATGCGCGGTAGTCAAATGCAGGTATCGCCTGATCAAGCGCAATTGCTCACGATGCTTGTACAGATGCTTGGAGCAGAAAGATGTATTGAAGTTGGAGTTTATACGGGATATTCATCA…	MATGLAFNRCSISVCKTADILLNRPTVSVVRSLKFSRRLIRNCSIAAAAPFVVAEDEKYGNKQVISLTPRLYDYVLSNVREPKILRQLREETAKMRGSQMQVSPDQAQLLTMLVQMLGAERCIEVGVYTGYSSLAVALALPESGSLVSCDRDFNSLEVAKRYYELAGVSHKVTVKHGLATESLKSMIQNGEGSSYDFAFVDADKRMYQDYFELLLQLVRVSGVIVMDNVLWHGRVADPMVNDAKTISIRNFNKNVMDDKRVSISMVPIGDGMTICRKR
ChCOMT16-2	ATGATCAGATTCTTCGCCTCATTAAAAAAAAAAAAAAAGTTCCCATTTGATATACGACTTTTTCGAATTTGCAAATACTATACTATTCTCGTGGCTTTCAATATAAAATATCCTTTACAAAGAATTGCTTTTAGTAACCGGTATATGTTTTATATGTTAAATATTCAGGGATGGCGACCGATTTTGAGGCAACTTCGAGAAGAGACTTCTCAAATGAGCGTTTTGGAATTTGAGGTGTCGCCTGATCAAGGGCAATTGCTTGCAATGCTTGTGCAGATTCTTGGAGCTGAAAGATGTATTGAAGTTGGAGTTTACACGGGGTATTCATCATTGGTTGTGGCGTTGGCTCTGCCCGAATCAGGGTGTCTTGTTGCCTGTGAAAGGGATTTTAACTCTCTT…	MIRFFASLKKKKKFPFDIRLFRICKYYTILVAFNIKYPLQRIAFSNRYMFYMLNIQGWRPILRQLREETSQMSVLEFEVSPDQGQLLAMLVQILGAERCIEVGVYTGYSSLVVALALPESGCLVACERDFNSLEVAKRYYELAGVSHKVIVKHGLAAESLKSMIQNGEGSSYDFAFVDADKRIYQDYFELLLQLVRVGGLIVMDNVLWHGRVADPMINDAKTISIRNFNKKLMDDKRVSISMVLIGDGMTICRKR
ChCOMT17-1	ATGGAAGAAAGTAAAAGAAACTTAATAGACGAAGAAGCGAGAGCTTCTCTAGACATATGGAAATATGTCTTTGGGTTTGCAGATATCGCAGCTGCAAAGTGCGCCATTGATCTTAAAATACCAGAAGCCATTGAAAACCATCCTTATTCACAGCCCGTGACACTAGCCGAGCTCTCCTCTGCCGTCTCCGCCTCTTCGTCACATCTCCGCCGTATAATGAGGTTTCTTGTGCACCAAGGACTCTTCAAAGAAGTTCCCATAAAAGACGGTTTAGCCACAGGCTACACTAACACGCCACTCTCTCGCCGTATGATGATCACAAAACGCGATGGCAAGTCTCTGGCTCCTTTTGTTCTCTTCGAAACAACTCCCGAGATGCTCGCTCCATGGTTGAGACTG…	MEESKRNLIDEEARASLDIWKYVFGFADIAAAKCAIDLKIPEAIENHPYSQPVTLAELSSAVSASSSHLRRIMRFLVHQGLFKEVPIKDGLATGYTNTPLSRRMMITKRDGKSLAPFVLFETTPEMLAPWLRLSSVVSSPVNGSSLPPFDAVHGKDVWSFAQDNPCLSEMINEAMACDARRVVPRVAGACHGLFDGVATVVDVGGGTGETMGILVKEFPWIKGINFDLPHVVEAAQVLNGVENVEGDMFDSVSACDAVFIKWVLHDWGDKDCIKILKNCKEAVPPNVGKVLIVECVIGEKNKTTIVEERDEKLEHVRLQLDMVMMAHTSTGKERTLKEWDFVLTEAGFARYEVRDIDDVQCLIIAYRS
ChCOMT17-2	ATGGAAGAAAGCAAAAGAATCTTAATAGACGAAGAAGCGAGAGCTTCTCTAGACATATGGAAATATGTCTTTGGGTTTGCAGACATCGCAGCTGCAAAGTGTGCCATTGATCTTCAAATACCAGAAGCCATTGACAACCATCTTTCTTCACAGCCGGTGACACTACCCGAACTCTCCTCTGCCGTCTCCGCCTCTCCGTCACATCTCCGCCGTATAATGAGGTTTCTTGTGCACCAAGGACTCTTCAAAGAAATTCCCATAAAAGATGGTTTAGCCACAGGCTACACTAACACGCCACTCTCTCGCCGTATGATGATCACAAAACGCGATGGCAAGTCTCTGGCTCCTTTAGTTCTCTTCGAAATAACTCCCGAGATGCTCACTCCATGGTTAAGACTG…	MEESKRILIDEEARASLDIWKYVFGFADIAAAKCAIDLQIPEAIDNHLSSQPVTLPELSSAVSASPSHLRRIMRFLVHQGLFKEIPIKDGLATGYTNTPLSRRMMITKRDGKSLAPLVLFEITPEMLTPWLRLSSVVSSPVNGSNPPPFDAVHGKDVWSFAQDNPLLSEMINEAMACDARRVVPRVAGACHGLFDGVATVVDVGGGTGETMGILVKECPWIKGINFDLPHVVEAAQVLDGVENIEGDMFDYVPACDAVFIKWVLHDWGDKDCIKILKNCKEAVPQNVGKVLIVECVIGEKNKTMLLEERNEKLEHVRLQLDMVMMAHTSTGKERTLKEWDFVLTKAGFARYEVRDIDDVQCLIIAYRS
ChCOMT17-3	ATGGAAGAAAGTAAAAGCAACTTTCCCAACTTATTAGATGAAGAAGCGAAAGCTTCTCTAGACATATGGAGGTATATCTTTGGGTTTGCAGATATCGCAGCTGCAAAATGCGCCATGGATCTAAAAATTCCAGAAGCCATTGAAAACCATCCTTTGTCACAGCCCGTGACACTAGCTGAACTCTCCTCTGCCGTCTCCGCTTCTCCGTCACATCTCCACCATATAATGAGGTTTCTTGTGCACCAAGGACTCTTCAAAGAAGTCCCCACAAAAGATGGTTTAGCCACAGGCTACACTAACACGCCACTCTCTCGCCGTATGATGATCACAAAACGTGATGGAAAGTCTATGGCTCCTTTGTTTCACGTGGAAACAAGTCCTGAGCTGCTCGCTCCATGG…	MEESKSNFPNLLDEEAKASLDIWRYIFGFADIAAAKCAMDLKIPEAIENHPLSQPVTLAELSSAVSASPSHLHHIMRFLVHQGLFKEVPTKDGLATGYTNTPLSRRMMITKRDGKSMAPLFHVETSPELLAPWLKLSSVVSSPVNGSSPPPFDAVHGKDLWSFGQDNPCHSELFNEAMACDARRVVPRIAEACHGLFDGVATVVDVGGGTGETMGILVKESPWIKGINFDLPHVVEASQVLDGVENVGGDMFDSIPACDDAVFIKWVLHDWGDKDCIKILKNCKEAVPPNVGKVLIVECVIGEKNKTMIMEERDEKLEHVRLQLDMVMMVHTNTGKERTLKEWDFVLTEAGFARYEVRDIDDIQCVIIAYRS
ChSAHH1-1	ATGGCGTTGCTCGTCGAGAAGACATCTAGTGGCCGTGAATACAAGGTCAAGGACATGTCT CAAGCCGATTTCGGTCGTCTTGAGCTTGAACTAGCCGAAGTTGAGATGCCTGGACTCATG GCTTGCCGTACTGAGTTCGGACCTTCTCAGCCATTCAAAGGCGCTAAAATCACCGGATCT CTCCACATGACGATCCAAACCGCCGTACTCATCGAAACCTTAACCGCTCTTGGCGCTGAA GTCAGATGGTGCTCTTGCAACATCTTCTCAACGCAAGACCACGCCGCCGCCGCGATAGCT CGTGATTCCGCCGCGGTTTTCGCCTGGAAAGGTGAAACGCTTCAGGAGTACTGGTGGTGT ACGGAACGTGCTCTTGATTGGGGTCCAGGTGGT…	MALLVEKTSSGREYKVKDMSQADFGRLELELAEVEMPGLMACRTEFGPSQPFKGAKITGS LHMTIQTAVLIETLTALGAEVRWCSCNIFSTQDHAAAAIARDSAAVFAWKGETLQEYWWC TERALDWGPGGGPDLIVDDGGDATLLIHEGVKAEEIFEKTGQVPDPTSTDNPEFQIVLTI IKEGLQVDPKKYHKMKERLVGVSEETTTGVKRLYQMQQNGTLLFPAINVNDSVTKSKFDN LYGCRHSLPDGLMRATDVMIAGKVAVICGYGDVGKGCAAAMKTAGARVIVTEIDPICALQ ALMEGLQVLTLEDVVSEADIFVTTTGNKDIIMVDHMRKMKNNAIVCNIGHFDNEIDMLGL ETYPGVKRITIKPQTDRWVFPETKTGIIVLAEG…
ChSAHH1-2	ATGGCGTTGCTCGTCGAGAAGACCTCTAGTGGCCGTGAATACAAGGTCAAGGACATGTCT CAAGCCGATTTCGGTCGTCTTGAGCTTGAACTAGCCGAAGTTGAGATGCCTGGACTCATG GCTTGCCGTACTGAGTTCGGACCTTCTCAGCCATTCAAAGGCGCTAGAATCACCGGATCT CTCCACATGACGATCCAAACCGCCGTACTCATCGAAACCTTAACCGCTCTCGGCGCTGAA GTCAGATGGTGCTCTTGCAACATCTTCTCGACACAAGACCATGCCGCCGCCGCGATCGCT CGTGATTCCGCCGCGGTTTTCGCCTGGAAAGGTGAAACGCTTCAGGAGTACTGGTGGTGT ACGGAACGTGCTCTTGATTGGGGTCCAGGTGGT…	MALLVEKTSSGREYKVKDMSQADFGRLELELAEVEMPGLMACRTEFGPSQPFKGARITGS LHMTIQTAVLIETLTALGAEVRWCSCNIFSTQDHAAAAIARDSAAVFAWKGETLQEYWWC TERALDWGPGGGPDLIVDDGGDATLLIHEGVKAEEIFEKTGQVPDPTSTDNPEFQIVLTI IKEGLQVDPKKYHKMKERLVGVSEETTTGVKRLYQMQQNGTLLFPAINVNDSVTKSKFDN LYGCRHSLPDGLMRATDVMIAGKVAVVCGYGDVGKGCAAAMKTAGARVIVTEIDPICALQ ALMEGLQVLTLEDVVSEADIFVTTTGNKDIIMVDHMRKMKNNAIVCNIGHFDNEIDMLGL ETYPGVKRITIKPQTDRWVFPETKSGIIVLAEG…
ChSAHH2-1	ATGGCGTTGCTTGTAGAGAAAACCTCAAGTGGCCGTGAATACAAAGTCAAAGACATGTCA CAAGCCGATTTCGGACGTCTCGAAATCGAGCTAGCCGAAGTCGAAATGCCAGGTCTTGTC TCTTGCCGAACAGAGTTCGGACCATCTCAACCATTCAAAGGAGCAAGAATCACTGGATCA CTCCACATGACGATTCAAACCGCTGTACTAATCGAAACCCTAACCGCTCTTGGCGCCGAA GTAAGATGGTGTTCTTGCAACATTTTCTCAACTCAAGATCACGCAGCTGCAGCGATTGCT CGTGATTCCGCGGCTGTGTTCGCTTGGAAAGGTGAGACTCTTCAAGAGTATTGGTGGTGT ACTGAACGAGCTCTTGATTGGGGTCCTGGTGGT…	MALLVEKTSSGREYKVKDMSQADFGRLEIELAEVEMPGLVSCRTEFGPSQPFKGARITGS LHMTIQTAVLIETLTALGAEVRWCSCNIFSTQDHAAAAIARDSAAVFAWKGETLQEYWWC TERALDWGPGGGPDLIVDDGGDATLLIHEGVKAEEIFEKNGTFPDPSSTDNPEFQIVLSI IKDGLQVDPKKYHKMKERLVGVSEETTTGVKRLYQMQENNSLLFPAINVNDSVTKSKFDN LYGCRHSLPDGLMRATDVMIAGKVAVICGYGDVGKGCAAAMKTAGARVIVTEIDPICALQ ALMEGLQVLTLEDVLSEADIFVTTTGNKDIIMVDHMRKMKNNAIVCNIGHFDNEIDMLGL ETFPGVKRITIKPQTDRWVFPDTKTGIIVLAEG…
ChSAHH2-2	ATGGCGTTGCTTGTAGAGAAAACCTCAAGTGGCCGTGAATACAAAGTCAAAGACATGTCT CAAGCCGACTTCGGACGTCTCGAAATCGAACTAGCCGAAGTCGAAATGCCAGGTCTCGTT TCTTGCCGTACAGAGTTCGGACCATCTCAACCATTCAAAGGAGCAAGAATCACTGGATCA CTCCACATGACGATTCAAACCGCTGTACTTATCGAAACCTTAACCGCCCTTGGCGCTGAA GTAAGATGGTGTTCTTGCAACATTTTCTCAACTCAAGATCACGCAGCCGCAGCGATTGCT CGTGATTCCGCGGCTGTGTTTGCTTGGAAAGGTGAGACACTTCAGGAGTATTGGTGGTGT ACTGAACGAGCTCTTGATTGGGGTCCTGGTGGT…	MALLVEKTSSGREYKVKDMSQADFGRLEIELAEVEMPGLVSCRTEFGPSQPFKGARITGS LHMTIQTAVLIETLTALGAEVRWCSCNIFSTQDHAAAAIARDSAAVFAWKGETLQEYWWC TERALDWGPGGGPDLIVDDGGDATLLIHEGVKAEEIFEKNGTFPDPSSTDNPEFQIVLSI IKDGLQVDPKKYHKMKERLVGVSEETTTGVKRLYQMQDTGSLLFPAINVNDSVTKSKFDN LYGCRHSLPDGLMRATDVMIAGKVAVICGYGDVGKGCAAAMKTAGARVIVTEIDPICALQ ALMEGLQVLTLEDVLSEADIFVTTTGNKDIIMVDHMRKMKNNAIVCNIGHFDNEIDMLGL ETFPGVKRITIKPQTDRWVFPDTKTGIIVLAEG…
ChMTR1-1	ATGGCATCACACATTGTTGGATATCCACGTATGGGCCCCAAGAGAGAGCTCAAGTTTGCATTGGAATCTTTCTGGGATGGTAAGAGCAGTGCTGAGGATCTTCAGAAGTTGTCGGCTGAGCTCAGATCATCCATCTGGAAGCAGATGTCTGAGGCTGGGACTAAGTACATCCCAAGCAACACCTTTGCTCACTATGACCAGGTTCTAGACACCACCGCCATGCTTGGTGCTGTTCCACCCAGATATGGATACACTGGTGGTGAGATCGGGCTTGATGTTTACTTCTCCATGGCCAGAGGAAATGCCTCTGTTCCCGCTATGGAAATGACCAAGTGGTTTGACACCAACTACCATTACATTGTACCTGAGTTGGGCCCTGAGGTCAACTTTTCTTACGCA…	MASHIVGYPRMGPKRELKFALESFWDGKSSAEDLQKLSAELRSSIWKQMSEAGTKYIPSN TFAHYDQVLDTTAMLGAVPPRYGYTGGEIGLDVYFSMARGNASVPAMEMTKWFDTNYHYI VPELGPEVNFSYASHKAVNEYKEAKALGVDTVPVFVGPVSYLLLSKAAKGVDKSFDLLSL LPKILPVYKEVITELKAAGATWIQLDEPVLVMDLEDHKLQAFTGAYAELESTLSGLNVIV ETYFADIPAEAYKTLTSLKGVTGFGFDLVRGTKTLDLVKAGFPEGKYLFAGVVDGRNIWA NDFAASLSTLEALEGVVGKDKLVVSTSCSLLHTAVDLINETKLDAEIKSWMAFAAQKVIE VNALAKALAGQKDEALFSANAAALASRRSSPRV…
ChMTR1-2	ATGGCTTCACACATTGTTGGATATCCACGAATGGGCCCCAAGAGAGAGCTCAAGTTTGCATTGGAATCTTTCTGGGATGGTAAGAGCAGTGCTGAGGATCTTCAGAAGGTGTCGGCTGATCTCAGATCATCCATCTGGAAACAGATGTCTGATGCTGGGACCAAGTACATTCCTAGCAACACCTTTGCTCACTACGATCAGGTTCTCGACACCACCGCCATGCTTGGTGCTGTTCCACCAAGATATGGATACACTGGTGGTGAGATCGGGCTTGATGTTTACTTCTCCATGGCTAGAGGAAATGCCTCTGTTCCCGCTATGGAAATGACCAAGTGGTTTGACACCAACTACCATTACATTGTTCCTGAGTTGGGCCCTGAGGTCAACTTTTCTTACGCA…	MASHIVGYPRMGPKRELKFALESFWDGKSSAEDLQKVSADLRSSIWKQMSDAGTKYIPSN TFAHYDQVLDTTAMLGAVPPRYGYTGGEIGLDVYFSMARGNASVPAMEMTKWFDTNYHYI VPELGPEVNFSYASHKAVNEYKEAKALGVDTVPVLVGPVSYLLLSKAAKGVDNSFDLLSL LPKILPVYKEVITELKAAGATWIQLDEPVLVMDLEGHKLQAFTGAYAELESTLSGLNVIV ETYFADIPAEAYKTLTSLKGVTGFGFDLVRGTKTLDLVKAGFPEGKYLFAGVVDGRNIWA NDFAASLSTLEALEGVVGKDKLVVSTSCSLLHTAVDLINETKLDAEIKSWMAFAAQKVIE VNALAKALAGQKDEALFSANAAALASRRSSPRV…
ChMTR1-3	ATGGCTTCACACATTGTTGGATATCCACGAATGGGCCCCAAGAGAGAGCTCAAGTTTGCATTGGAATCTTTCTGGGATGGTAAGAGCAGTGCTGAGGATCTTCAGAAGGTGTCGGCTGATCTCAGATCATCCATCTGGAAACAGATGTCTGATGCTGGGACCAAGTACATTCCTAGCAACACCTTTGCTCACTACGATCAGGTTCTCGACACCACCGCCATGCTTGGTGCTGTTCCACCAAGATATGGATACACTGGTGGTGAGATCGGGCTTGATGTTTACTTCTCCATGGCTAGAGGAAATGCCTCTGTTCCCGCTATGGAAATGACCAAGTGGTTTGACACCAACTACCATTACATTGTTCCTGAGTTGGGCCCTGAGGTCAACTTTTCTTACGCA…	MASHIVGYPRMGPKRELKFALESFWDGKSSAEDLQKVSADLRSSIWKQMSDAGTKYIPSN TFAHYDQVLDTTAMLGAVPPRYGYTGGEIGLDVYFSMARGNASVPAMEMTKWFDTNYHYI VPELGPEVNFSYASHKAVNEYKEAKALGVDTIPVLVGPVSYLLLSKAAKGVDNSFDLLSL LPKILPVYKEVITELKAAGATWIQLDEPVLVMDLEGHKLQAFTGAYAELESTLSGLNVIV ETYFADIPAEAYKTLTSLKGVTGFGFDLVRGTKTLDLVKAGFPEGKYLFAGVVDGRNIWA NDFAASLSTLEALEGVVGKDKLVVSTSCSLLHTAVDLINETKLDAEIKSWMAFAAQKVIE VNALAKALAGQKDEALFSANAAALASRRSSPRV…
ChMTR2-1	ATGGCATCCCACATAGTTGGATATCCTCGTATGGGACCTAAGAGAGAGCTCAAGTTTGCATTGGAGTCTTTCTGGGATGGTAAGAGCAGTGCCGAGGATTTGCAGAAGGTCTCTGCTGATCTCAGGTCTGATATCTGGAAACAGATGTCTTCTGCTGGGATTAAGTATATCCCAAGCAACACCTTTTCTCACTATGACCAAGTCCTCGACACCACTGCCATGCTTGGTGCTGTTCCTCCCAGATACGGTTATTCCAGTGGTGAGATTGGGCTCGATGTTTACTTCTCCATGGCTAGAGGAAATGCCTCTGTTCCAGCTATGGAAATGACCAAGTGGTTTGACACCAACTACCACTTCATCGTCCCAGAGTTGGGCCCTGAAGTGAAATTTTCTTACGCT…	MASHIVGYPRMGPKRELKFALESFWDGKSSAEDLQKVSADLRSDIWKQMSSAGIKYIPSN TFSHYDQVLDTTAMLGAVPPRYGYSSGEIGLDVYFSMARGNASVPAMEMTKWFDTNYHFI VPELGPEVKFSYASHKAVNEYKEAKALGVETVPVLVGPVSYLLLSKLSKGVDKSFDLLSL LPKILPVYKEVIEELKGAGATWIQFDEPLFVMDLEGHKLQAFSGAYAELESTLSGLNVLV ETYFADIPAEAYKTLTSLKGVTAFGFDLIRGTKTLDLIKAGFPEGKYLFAGVVDGRNIWA NDLAASLITLQSLEGVAGKDKLVVSTSCSLLHTAVDLVNETKLDAEIKSWLAFAAQKVVE VDALAKALAGQTNEGFFCANAEALSSRRSSPRV…
ChMTR2-2	ATGGCATCCCACATTGTTGGATATCCTCGTATTGGACCTAAGAGAGAGCTCAAGTTTGCATTGGAGTCTTTCTGGGATGGTAAGAGCAGTGCCGAGGATTTGCAGAAGCTGTCAGCTGATCTCAGGTCTGATATCTGGAAACAGATGTCTTCTGCTGGGATTAAGTATATCCCAAGCAACACCTTTTCTCACTATGACCAGCTCCTCGACACCACAGCCATGCTTGGTGCTGTTCCTCCCAGATACGGATATTCCAGTGGCGAGATTGGGCTCGATGTTTACTTCTCCATGGCTAGAGGAAATGCCTCTGTTCCAGCTATGGAGATGACTAAGTGGTTTGACACTAACTACCACTACATCGTCCCAGAGTTGGGCCCTGAAGTGAAATTTTCTTACGCA…	MASHIVGYPRIGPKRELKFALESFWDGKSSAEDLQKLSADLRSDIWKQMSSAGIKYIPSN TFSHYDQLLDTTAMLGAVPPRYGYSSGEIGLDVYFSMARGNASVPAMEMTKWFDTNYHYI VPELGPEVKFSYASHKAVNEYKEAKALGVETVPVLVGPVSYLLLSKLSKGVDKSFDLLSL LPKILPVYKEVIEELKGAGATWIQFDEPLFVMDLEGHKLQAFSGAYAELESTLSGLNVLV ETYFADIPAEAYKTLTSLKGVTAFGFDLIRGTKTLDLIKASFPQGKYLFAGVVDGRNIWA NDLAASLITLQSLEGVAGKDKLVVSTSCSLLHTSVDLVNETKLDAEIKSWLAFAAQKVVE VDALAKALAGQTNEGFFGANAEALSSRRSSPRV…
ChMTR3-1	ATGGGTCAGCTCGCTCTTCAGAGACTCCCGCCGTTGGCTTCGCTTCCTAAACGCACTCCTTCTTTTCCGCCACCGTCTTCCGCTTCTCCTTCCCTCCCTTGCACAACCTCCTCTCGACGTCCCAGATTCTACGTCGCCAGAGCAATGTCATCCCACATTGTTGGGTATCCCCGTATTGGGCCAAAGAGAGAGCTTAAGTTTGCATTGGAGTCCTTCTGGGATGGCAAAACTGGAGTTGACGAATTGCAAAATGTTGCTGCTAATCTGAGAAAATCCATTTGGAGACATATGGCTGATGCAGGAATCAAATATATTCCCAGCAACACCTTTTCATACTATGATCAGATGTTAGATACCACAGCCATGCTTGGGGCTGTTCCCCCTAGATATAATTGGGAA…	MGQLALQRLPPLASLPKRTPSFPPPSSASPSLPCTTSSRRPRFYVARAMSSHIVGYPRIG PKRELKFALESFWDGKTGVDELQNVAANLRKSIWRHMADAGIKYIPSNTFSYYDQMLDTT AMLGAVPPRYNWEGGEIGFDLYFSMARGNASVPAMEMTKWFDTNYHYIVPELGPDVKFSY ASHKAVVEFKEAKALGLDTVPVLIGPMTYLLLSKPAKGVEKSFCLLSLIDKILPVYKEVF ADLKAAGARWIQFDEPILVMDLDTSQLQAFSDAYSHMESSLAGLNVLIATYFADVPAEAY KTLMSLKCVTGFGFDLVRGLETIDLIKVNFPRGKLLFAGVVDGRNIWANDLSASLKTLQT LEDIVGKEKVVVSTSCSLLHTAVDLVNEIKLDK…
ChMTR3-2	ATGGGTCAGCTCGCTCTTCAGAGACTCCCGCCGGTGGCTTCGCTTCCTAAACGCCCTCCTTCTCTTCCGTCACCATCTTCCGCTTCTCCCTCCCTCCCTTTTACAACCGCCTCTCGCCGTCCCAGATTTTACGTCGCCAGAGCAATGTCATCCCACATTGTTGGGTATCCCCGTATTGGGCCAAAGAGAGAGCTTAAGTTTGCGTTGGAGTCCTTCTGGGATGGCAAAACTGGAGTTGATGATTTGCAAAACGTTGCTGCGAACCTGAGGAAATCCATATGGAAACATATGGCTGATGCAGGAATCAAATATATTCCCAGTAACACCTTTTCATACTATGATCAGATGTTGGATACCACAGCCATGCTTGGGGCTGTTCCCCCTAGATATAATTGGGAA…	MGQLALQRLPPVASLPKRPPSLPSPSSASPSLPFTTASRRPRFYVARAMSSHIVGYPRIG PKRELKFALESFWDGKTGVDDLQNVAANLRKSIWKHMADAGIKYIPSNTFSYYDQMLDTT AMLGAVPPRYNWEGGEIGFDLYFSMARGNASVPAMEMTKWFDTNYHYIVPELGPDVNFSY ASHKAVVEFKEAKALGLDTVPVLIGPMTYLLLSKPAKGVEKSFCLLSLIDKILPVYKDVL ADLKAAGARWIQFDEPILVMDLDTSQLQAFSDAYSHIESSLAGLNVLIATYFADVPAEAY KTLMSLKCVTGFGFDLVRGLETIDLIKVNFPRGKLLFAGVVDGRNIWANDLSVSLKTLQT LEDIVGKEKVVVSTSCSLLHTAVDLVNEIKLDK…

## Sheet: Table S2
Table S2.Primers used in qRT‒PCR analysis for genes involved in the selenomethionine cycle
Gene name	Forward primers (5' to 3')	Reverse primers (5' to 3')
Ch-actin	GGTACTGAGGGAAGCCAAGA	GGAATCGCCGACAGAATG
ChMAT1-1	GAAGAGAGGAGGAAACGGAAG	TCAAATGGTAACGCAAGCAG
ChMAT1-2	TGAGTTCGCATCTCTGGATC	CTTTGCTGTCAGGGTCTTGT
ChMAT2-1	TGTTGATGCTTCTTTGGTGC	GTTGGTCTTGGTACATGTCTCA
ChMAT2-2	GATGCTTCTTAGGTGGCTGAT	CAACTTTGCTGTCAGGGTCT
ChMAT3-1	TTGACCTTAAGAGGGGAGGTAA	AGTTCCCAGTAGGGAGAAGAAA
ChMAT3-2	AGTGTGCTTTGTGACTTTGTC	GGGTCTTGCTCTAAACAAGCA
ChMAT4	AGGTTCTTTTGTGAAATCGGACG	GCTCTCAGGGTCTTGTTCAA
ChCOMT1-1	TCTTGTAGTGTTGATCCCTCACA	AAGAGTTTGAGGCAATGGCTA
ChCOMT1-2	GCACTCGCTAGAGAGTCTGG	ATGTAGTAGACGTAGACGAGAGC
ChCOMT1-3	GTTATCTGCAACGCCTTCTGTG	CATTGGTCACTGGATTCGATACC
ChCOMT1-4	ACTGCATTATGTTGGCTCACAATC	TGAAGCATAGACATGAGAGCAATG
ChCOMT1-5	GATCGACTTGAAAACGTGTCATG	AAGGAGGAGTTTGAGGCCTT
ChCOMT1-6	GTGAGTTGAAAATGTGCCATGG	GAGGAGGAGTTTGAGGCTTTG
ChCOMT1-7	TCGCTAGAGAGTCTGGCTTC	GGTCATGTAGACGAGAGCATG
ChCOMT1-8	CTTCTCACCCATCACACAACC	GGCACTGGCTAGTTGCATAG
ChCOMT2	GATGGTTCACACAAGCACAGG	CTTCCTCAGCTACGATTCAACC
ChCOMT3	GTTCCACGCTCGACAATACA	GCAATGAAAGCAGGCTTTAAGG
ChCOMT4	CAAGGCATCAATTTTGATCTAGGC	GCTCCACTCCTACATATATAACCG
ChCOMT5-1	GAGATATTGATTCGCACCAAACC	TCGAGAATTTAGCACTTGCGTC
ChCOMT5-2	ATGTTAACACTATGCTCTGGTGG	GCTCTTAATTCCACATGCACCA
ChCOMT7	GAGTATGAAGCTATGGCTGCAA	CATGAGACAATTCAGCCTAGCTC
ChCOMT8	CTCATTTCACGTACGCAAGAGAG	AATAGCGTCTGCGATGCCTA
ChCOMT9-1	GTCTCACGGCCATCAAACC	AACCATCATCATCCACACTCCAA
ChCOMT9-2	AAGAGAGGTCACGAGCTGAG	GATGGAAGTAGCGACAAGTGTAG
ChCOMT9-3	AGCTTCCGGTTTCAATCATTGC	TGCTCGGAGAGATCTTACATAGC
ChCOMT9-4	GTCTCTCAATCACTTTGTGCCG	GGCAGCATTGGCAATTCTAACT
ChCOMT12-1	GACGACGAGCATTGTGTGAAG	GAGGCGAGCTAAGTTCTCGAA
ChCOMT12-2	CTTTGGTTTCAGATTCAGGAAGC	GACAGACTCGGCTAATATGTCG
ChCOMT13	GATGGAAGTAGCGACATGCAAG	TTCACGCAATGTTCTGGTGG
ChCOMT16-1	TTGGATCAGGTTCACTGCGAC	AGGTGAACGATGCGAAGACTAT
ChCOMT16-2	GGATCAGATTCACTGCGACC	CGATGCGAAGACTATCAGCAT
ChCOMT17-1	CACAGGCAAAGAACGGACTT	TGGCTTAGCTCTTCCTCAGC
ChCOMT17-2	GACATGGTGATGATGGCTCATAC	AGCTCATCCTCAGCTAGGATTC
ChCOMT17-3	AGAACGGACTTTGAAAGAGTGG	CTTCCTCAGCAAGGATTCAACC
ChSAHH1-1	TACGTTTATTCTCGCACACACTCC	TCACGGCCACTAGATGTCTTCTC
ChSAHH1-2	TGATTCTCCTCGCACACACTC	TAGAGGTCTTCTCGACGAGCAAC
ChSAHH2-1	AGCTTAGCAAGGACCAATCTGAC	TACGAAGAACCAAAGCTTGGCT
ChSAHH2-2	TTGGTGCAAGACTCACTAAGCT	CAAAGCTTGGCTGGCTCCTTTA
ChMTR1-1	GGGTTAACCCTGACTGTGGT	TCTCTCTCAAACAGAGGGAAACC
ChMTR1-2	GGGTTAACCCTGACTGTGGT	ACAAGAGGGAAGCCATATGCAT
ChMTR1-3	GACTGTGGTCTTAAGACCCGT	TCTCTCAACAAGAGGGAAGCC
ChMTR2-1	AGCCGTCATTAATTGGTGGC	CTTCTGCAAATCCTCGGCAC
ChMTR2-2	GGTGCTTGAGCAGAACATCTT	ATCTTCAAGCTCTTCACTTGGC
ChMTR3-1	GGGAAACAGTTGTGAGACTCC	TCGAGAGGAGGTTGTGCAAG
ChMTR3-2	GCGCAGTTTGAAACCCAATG	GAATAGAAACCTGGCGACGT
